# Supplementary material for: Decomposition Characteristics of the TTIP (Tetraisopropyl Orthotitanate) Precursor for Atomic Layer Deposition
Source: Materials (Basel). 2022 Apr 21;15(9):3021. doi: 10.3390/ma15093021 (PMC9100524; doi:10.3390/ma15093021)
Supplement: Supplementary file 1 [file materials-15-03021-s001.zip]

Archive with 1 entries (1 files):
- materials-1670932-supplementary.pdf
